# Supplementary material for: Composites Based on Poly(ε-caprolactone) and Graphene Oxide Modified with Oligo/Poly(Glutamic Acid) as Biomaterials with Osteoconductive Properties
Source: Polymers (Basel). 2023 Jun 17;15(12):2714. doi: 10.3390/polym15122714 (PMC10301562; doi:10.3390/polym15122714)
Supplement: Supplementary file 1 [file polymers-15-02714-s001.zip]

Archive with 1 entries (1 files):
- polymers-2425265-supplementary.pdf
